# Supplementary material for: High expression of TBRG4 in relation to unfavorable outcome and cell ferroptosis in hepatocellular carcinoma
Source: BMC Cancer. 2024 Feb 12;24:194. doi: 10.1186/s12885-024-11943-1 (PMC10860303; doi:10.1186/s12885-024-11943-1)
Supplement: Supplementary file 2 — Additional file 2: Supplemental Table 1. The detailed information about the correlation between gene expression and drug sensitivity in pan-cancer. [file 12885_2024_11943_MOESM2_ESM.xlsx]

## Sheet: SheetName
Supplemental table1: The detailed information about the correlation between gene expression and drug sensitivity in pan-cancer.
Symbol	Drug	Cor	FDR
DDX56	(5Z)-7-Oxozeaenol	0.0331473	0.459195
DDX56	17-AAG	-0.0263352	0.510602
DDX56	5-Fluorouracil	0.00296705	0.943118
DDX56	681640	0.0749912	0.183927
DDX56	A-443654	0.0269183	0.904744
DDX56	A-770041	0.079076	0.31221
DDX56	AC220	-0.0131713	0.827362
DDX56	AG-014699	-0.019782	0.679825
DDX56	AICAR	-0.0228941	0.601024
DDX56	AKT inhibitor VIII	-0.0852066	0.0459746
DDX56	AMG-706	-0.0159934	0.82937
DDX56	AP-24534	0.0447	0.295307
DDX56	AR-42	-0.0126726	0.750829
DDX56	AS601245	0.0163647	0.803484
DDX56	AS605240	0.0189809	0.700159
DDX56	AT-7519	-0.00178067	0.966253
DDX56	ATRA	0.0548291	0.256141
DDX56	AUY922	-0.0124567	0.853663
DDX56	AZ628	-0.0138472	0.885454
DDX56	AZD6482	-0.00737458	0.90605
DDX56	AZD7762	-0.0126488	0.790297
DDX56	AZD8055	-0.0123653	0.783632
DDX56	Afatinib	-0.0847202	0.0206244
DDX56	Axitinib	-0.0256615	0.668742
DDX56	BAY 61-3606	0.0132874	0.778433
DDX56	BEZ235	-0.0096595	0.873765
DDX56	BHG712	0.0223885	0.569647
DDX56	BI-2536	-0.00894262	0.952599
DDX56	BIRB 0796	-0.027013	0.63181
DDX56	BIX02189	-0.00303281	0.944418
DDX56	BMS-509744	0.0084403	0.941799
DDX56	BMS-536924	-0.00295553	0.976429
DDX56	BMS-708163	-0.0162701	0.719236
DDX56	BMS-754807	-0.036113	0.526794
DDX56	BMS345541	-0.000956932	0.982253
DDX56	BX-795	0.0270324	0.596281
DDX56	BX-912	0.0225044	0.557685
DDX56	Belinostat	-0.0159233	0.700371
DDX56	Bexarotene	-0.00611548	0.960688
DDX56	Bicalutamide	-0.03364	0.475499
DDX56	Bleomycin	0.0160342	0.813738
DDX56	Bleomycin (50 uM)	0.0203428	0.606932
DDX56	Bortezomib	0.0680901	0.390535
DDX56	Bosutinib	-0.0484373	0.359329
DDX56	Bryostatin 1	-0.0123785	0.847958
DDX56	CAL-101	0.0421999	0.284268
DDX56	CAY10603	0.00252069	0.951665
DDX56	CCT007093	-0.0841949	0.0409654
DDX56	CCT018159	-0.0121803	0.85248
DDX56	CEP-701	-0.023854	0.596036
DDX56	CGP-082996	0.00741356	0.956989
DDX56	CGP-60474	0.0881443	0.266423
DDX56	CH5424802	-0.0364876	0.556218
DDX56	CHIR-99021	-0.0144783	0.741605
DDX56	CI-1040	-0.0229733	0.64073
DDX56	CMK	-0.032699	0.809225
DDX56	CP466722	-0.00906761	0.824533
DDX56	CP724714	-0.101837	0.0208347
DDX56	CUDC-101	-0.0227135	0.572265
DDX56	CX-5461	0.071132	0.0540668
DDX56	Camptothecin	-0.0213266	0.674261
DDX56	Cetuximab	-0.0586318	0.153012
DDX56	Cisplatin	-0.0112483	0.855105
DDX56	Crizotinib	-0.0594802	0.676455
DDX56	Cyclopamine	0.00383892	0.9789
DDX56	Cytarabine	0.00307905	0.964101
DDX56	DMOG	-0.0192559	0.715982
DDX56	Dabrafenib	0.065288	0.121921
DDX56	Dasatinib	0.10346	0.109694
DDX56	Docetaxel	-0.0337609	0.391584
DDX56	Doxorubicin	-0.0460205	0.466106
DDX56	EHT 1864	-0.0877998	0.106569
DDX56	EKB-569	-0.0559909	0.165886
DDX56	EX-527	-0.0398868	0.708092
DDX56	Elesclomol	-0.0281981	0.560562
DDX56	Embelin	-0.00737784	0.929876
DDX56	Epothilone B	-0.0591473	0.233369
DDX56	Erlotinib	-0.0852196	0.241283
DDX56	Etoposide	-0.0436934	0.368383
DDX56	FH535	-0.0491939	0.307433
DDX56	FK866	0.0415671	0.274263
DDX56	FMK	0.00374831	0.968211
DDX56	FR-180204	-0.0313509	0.579095
DDX56	FTI-277	0.0688586	0.0938731
DDX56	Foretinib	-0.0170495	0.723326
DDX56	GDC0449	-0.0751076	0.346737
DDX56	GDC0941	-0.0207835	0.754414
DDX56	GNF-2	0.0229975	0.936819
DDX56	GSK-650394	-0.000827701	0.993151
DDX56	GSK1070916	-0.00443354	0.919291
DDX56	GSK1904529A	0.034585	0.473053
DDX56	GSK2126458	-0.00864808	0.843274
DDX56	GSK269962A	0.0300504	0.597972
DDX56	GSK429286A	0.043014	0.315799
DDX56	GSK690693	-0.00867606	0.838089
DDX56	GW 441756	-0.0549768	0.733451
DDX56	GW-2580	0.0301629	0.94536
DDX56	GW843682X	-0.0043999	0.972995
DDX56	Gefitinib	-0.0793833	0.0507876
DDX56	Gemcitabine	-0.0651897	0.165825
DDX56	Genentech Cpd 10	-0.00649937	0.881878
DDX56	HG-5-113-01	-0.0852443	0.199386
DDX56	HG-5-88-01	-0.0649043	0.615624
DDX56	HG-6-64-1	0.0267837	0.616438
DDX56	I-BET-762	0.0368936	0.316342
DDX56	IOX2	0.0046084	0.954678
DDX56	IPA-3	0.0250158	0.560641
DDX56	Imatinib	0.0306965	0.862671
DDX56	Ispinesib Mesylate	0.00149595	0.972406
DDX56	JNJ-26854165	-0.028121	0.62027
DDX56	JNK Inhibitor VIII	-0.0163046	0.733557
DDX56	JNK-9L	-0.0529358	0.328634
DDX56	JQ1	0.0149909	0.764837
DDX56	JQ12	-0.0271491	0.650858
DDX56	JW-7-24-1	-0.00198278	0.962714
DDX56	JW-7-52-1	0.0281159	0.814184
DDX56	KIN001-055	-0.0265644	0.71528
DDX56	KIN001-102	-0.0117448	0.770563
DDX56	KIN001-135	0.0266881	0.83227
DDX56	KIN001-236	-0.00815082	0.850811
DDX56	KIN001-244	0.00218631	0.959753
DDX56	KIN001-260	0.0455505	0.22757
DDX56	KIN001-266	-0.0375328	0.44981
DDX56	KIN001-270	0.0222318	0.612576
DDX56	KU-55933	0.0193435	0.796247
DDX56	LAQ824	-0.0271458	0.526443
DDX56	LFM-A13	-0.0187382	0.752667
DDX56	LY317615	-0.0300951	0.521593
DDX56	Lapatinib	-0.0407069	0.545329
DDX56	Lenalidomide	-0.11257	0.032438
DDX56	Linifanib	0.00525479	0.940461
DDX56	Lisitinib	-0.0240505	0.747951
DDX56	MG-132	0.0209197	0.857432
DDX56	MK-2206	-0.0111891	0.862729
DDX56	MLN4924	-0.0643739	0.237364
DDX56	MP470	-0.0255498	0.585233
DDX56	MPS-1-IN-1	-0.0614695	0.107172
DDX56	MS-275	-0.016463	0.876456
DDX56	Masitinib	0.00933211	0.832778
DDX56	Methotrexate	-0.0426171	0.271694
DDX56	Midostaurin	0.0230149	0.644656
DDX56	Mitomycin C	-0.0506243	0.318637
DDX56	NG-25	0.0427349	0.257064
DDX56	NPK76-II-72-1	-0.00908142	0.819063
DDX56	NSC-207895	0.0312703	0.519296
DDX56	NSC-87877	0.0293382	0.629426
DDX56	NU-7441	0.0429735	0.553377
DDX56	Navitoclax	0.0706768	0.061049
DDX56	Nilotinib	0.0223071	0.707076
DDX56	Nutlin-3a (-)	-0.0072019	0.906899
DDX56	OSI-027	-0.00309745	0.940568
DDX56	OSI-930	0.0281058	0.50284
DDX56	OSU-03012	-0.0345771	0.511066
DDX56	Obatoclax Mesylate	-0.0430171	0.375487
DDX56	Olaparib	0.0152109	0.763312
DDX56	PAC-1	-0.0142138	0.776221
DDX56	PD-0325901	0.00289058	0.951203
DDX56	PD-0332991	-0.00360293	0.962421
DDX56	PD-173074	-0.00376765	0.990234
DDX56	PF-4708671	-0.0953553	0.23058
DDX56	PF-562271	0.0435341	0.439638
DDX56	PFI-1	0.0196759	0.723621
DDX56	PHA-665752	-0.098872	0.438155
DDX56	PHA-793887	-0.00223167	0.957189
DDX56	PI-103	0.0424322	0.261061
DDX56	PIK-93	-0.00182628	0.965221
DDX56	PLX4720	0.0250728	0.579159
DDX56	Paclitaxel	0.0204749	0.890348
DDX56	Parthenolide	0.0530098	0.620551
DDX56	Pazopanib	0.0211424	0.738343
DDX56	Phenformin	-0.0228561	0.573242
DDX56	Pyrimethamine	-0.0195488	0.890714
DDX56	QL-VIII-58	0.017683	0.85748
DDX56	QL-X-138	-0.0157918	0.69913
DDX56	QL-XI-92	0.0329049	0.39527
DDX56	QL-XII-47	0.0394536	0.344835
DDX56	QL-XII-61	-0.0178296	0.82944
DDX56	QS11	-0.0429395	0.494845
DDX56	RDEA119	0.0224648	0.582654
DDX56	RO-3306	0.00685599	0.889817
DDX56	Rapamycin	0.0406902	0.761488
DDX56	Roscovitine	0.00740302	0.977815
DDX56	Ruxolitinib	0.0384992	0.46566
DDX56	S-Trityl-L-cysteine	0.00794983	0.944481
DDX56	SB 216763	-0.0181155	0.745287
DDX56	SB 505124	-0.0397827	0.6001
DDX56	SB52334	-0.0638452	0.149651
DDX56	SB590885	0.00903654	0.876297
DDX56	SGC0946	-0.0294996	0.61348
DDX56	SL 0101-1	-0.00319876	0.977603
DDX56	SN-38	0.00626007	0.912664
DDX56	SNX-2112	0.00220961	0.959171
DDX56	STF-62247	-0.0363138	0.393174
DDX56	Salubrinal	-0.0561117	0.520931
DDX56	Saracatinib	0.0585299	0.494777
DDX56	Shikonin	-0.0197816	0.7515
DDX56	Sorafenib	-0.00969558	0.946772
DDX56	Sunitinib	0.0260486	0.769131
DDX56	T0901317	-0.0118783	0.805969
DDX56	TAE684	-0.0293856	0.829829
DDX56	TAK-715	-0.0466292	0.215565
DDX56	TG101348	0.0279951	0.467674
DDX56	TGX221	0.0701249	0.285546
DDX56	THZ-2-102-1	-0.0232571	0.554591
DDX56	THZ-2-49	-0.0295289	0.453564
DDX56	TL-1-85	0.0415746	0.273708
DDX56	TL-2-105	0.00974807	0.819156
DDX56	TPCA-1	0.0196	0.614285
DDX56	TW 37	0.0300804	0.551301
DDX56	Talazoparib	0.00518658	0.927809
DDX56	Tamoxifen	-0.0198353	0.891896
DDX56	Temozolomide	-0.0216806	0.795254
DDX56	Temsirolimus	0.0101828	0.867842
DDX56	Thapsigargin	-0.054404	0.363849
DDX56	Tipifarnib	-0.0632897	0.28182
DDX56	Tivozanib	0.0223569	0.739852
DDX56	Trametinib	-0.00615531	0.88697
DDX56	Tubastatin A	0.0453999	0.221056
DDX56	UNC0638	0.00460957	0.91001
DDX56	UNC1215	-0.0222477	0.698107
DDX56	VNLG/124	-0.00669033	0.895951
DDX56	VX-11e	-0.0125152	0.833353
DDX56	VX-680	0.0322725	0.767225
DDX56	VX-702	-0.0435783	0.830323
DDX56	Veliparib	-0.0448732	0.510985
DDX56	Vinblastine	-0.0592413	0.175214
DDX56	Vinorelbine	-0.0892241	0.0641117
DDX56	Vorinostat	-0.0470525	0.215292
DDX56	WH-4-023	0.0512488	0.531292
DDX56	WZ-1-84	-0.0149858	0.874491
DDX56	WZ3105	-0.0433383	0.243383
DDX56	XAV939	-0.0763224	0.0483186
DDX56	XL-184	0.000658129	0.991838
DDX56	XMD11-85h	0.0109205	0.965293
DDX56	XMD13-2	-0.0505506	0.173146
DDX56	XMD14-99	-0.0114314	0.796377
DDX56	XMD15-27	-0.0288115	0.576827
DDX56	XMD8-85	0.00629547	0.952826
DDX56	XMD8-92	0.0661114	0.519468
DDX56	Y-39983	0.0359867	0.366175
DDX56	YK 4-279	-0.0186921	0.773753
DDX56	YM155	-0.00835122	0.906556
DDX56	YM201636	-0.0142328	0.732344
DDX56	Z-LLNle-CHO	0.0285164	0.740491
DDX56	ZG-10	0.0166119	0.844786
DDX56	ZM-447439	-0.0519292	0.26454
DDX56	ZSTK474	-0.0160377	0.692519
DDX56	Zibotentan	0.00463668	0.992755
DDX56	piperlongumine	-0.00284752	0.963128
DDX56	rTRAIL	-0.192774	3.1689e-05
DDX56	selumetinib	0.0164281	0.697426
TBRG4	(5Z)-7-Oxozeaenol	-0.091552	0.0180552
TBRG4	17-AAG	-0.0521732	0.173615
TBRG4	5-Fluorouracil	-0.0664414	0.0720519
TBRG4	681640	0.0283508	0.662243
TBRG4	A-443654	0.0311304	0.886806
TBRG4	A-770041	0.0334452	0.720056
TBRG4	AC220	0.0191321	0.736894
TBRG4	AG-014699	0.0827046	0.0444254
TBRG4	AICAR	-0.0588774	0.145265
TBRG4	AKT inhibitor VIII	-0.0115253	0.832968
TBRG4	AMG-706	0.0162898	0.824976
TBRG4	AP-24534	0.0212177	0.646889
TBRG4	AR-42	-0.06582	0.0706614
TBRG4	AS601245	-0.0144239	0.829676
TBRG4	AS605240	-0.064116	0.125023
TBRG4	AT-7519	-0.0312206	0.411774
TBRG4	ATRA	0.00267129	0.967208
TBRG4	AUY922	-0.0107142	0.876458
TBRG4	AZ628	-0.109875	0.11203
TBRG4	AZD6482	0.0450617	0.335158
TBRG4	AZD7762	-0.0945622	0.0156693
TBRG4	AZD8055	-0.0424752	0.302478
TBRG4	Afatinib	-0.0977381	0.00699621
TBRG4	Axitinib	-0.0750949	0.116188
TBRG4	BAY 61-3606	0.008718	0.857457
TBRG4	BEZ235	0.0200657	0.721313
TBRG4	BHG712	-0.0593301	0.108716
TBRG4	BI-2536	-0.000528233	0.997102
TBRG4	BIRB 0796	-0.0339031	0.535351
TBRG4	BIX02189	0.0217982	0.584567
TBRG4	BMS-509744	0.0548369	0.564553
TBRG4	BMS-536924	0.0329714	0.658676
TBRG4	BMS-708163	0.044772	0.277349
TBRG4	BMS-754807	0.00229742	0.97384
TBRG4	BMS345541	-0.0460407	0.217753
TBRG4	BX-795	0.0588479	0.189885
TBRG4	BX-912	0.0513715	0.160771
TBRG4	Belinostat	-0.0559114	0.141631
TBRG4	Bexarotene	-0.0206852	0.821133
TBRG4	Bicalutamide	0.0315643	0.507417
TBRG4	Bleomycin	0.0232008	0.715607
TBRG4	Bleomycin (50 uM)	0.0355744	0.350067
TBRG4	Bortezomib	-0.00010973	0.999377
TBRG4	Bosutinib	-0.119624	0.00573673
TBRG4	Bryostatin 1	-0.0362586	0.506629
TBRG4	CAL-101	0.0623376	0.101606
TBRG4	CAY10603	-0.0358186	0.343477
TBRG4	CCT007093	-0.0656894	0.121569
TBRG4	CCT018159	-0.0259159	0.649278
TBRG4	CEP-701	-0.0780348	0.0510776
TBRG4	CGP-082996	-0.0389459	0.716597
TBRG4	CGP-60474	0.0406911	0.670137
TBRG4	CH5424802	-0.0272694	0.682151
TBRG4	CHIR-99021	-0.00771357	0.865898
TBRG4	CI-1040	-0.18851	8.69687e-07
TBRG4	CMK	-0.0583836	0.6214
TBRG4	CP466722	-0.00254196	0.950605
TBRG4	CP724714	-0.0683089	0.162865
TBRG4	CUDC-101	-0.0517082	0.171876
TBRG4	CX-5461	0.0460515	0.226929
TBRG4	Camptothecin	0.00621652	0.914403
TBRG4	Cetuximab	-0.050542	0.223384
TBRG4	Cisplatin	-0.00822454	0.897341
TBRG4	Crizotinib	-0.0979053	0.374422
TBRG4	Cyclopamine	-0.00230658	0.987554
TBRG4	Cytarabine	-0.0126839	0.835918
TBRG4	DMOG	0.00991392	0.860744
TBRG4	Dabrafenib	-0.070345	0.0923403
TBRG4	Dasatinib	0.0992154	0.127246
TBRG4	Docetaxel	-0.0747757	0.0476031
TBRG4	Doxorubicin	-0.00803084	0.924214
TBRG4	EHT 1864	-0.0467446	0.465901
TBRG4	EKB-569	-0.0575648	0.153166
TBRG4	EX-527	-0.0185515	0.883192
TBRG4	Elesclomol	-0.00069143	0.989337
TBRG4	Embelin	-0.0846011	0.0898097
TBRG4	Epothilone B	-0.0732092	0.12777
TBRG4	Erlotinib	0.0161264	0.849395
TBRG4	Etoposide	-0.0191865	0.73376
TBRG4	FH535	-0.148036	0.000287561
TBRG4	FK866	0.0226478	0.568669
TBRG4	FMK	0.0057638	0.950622
TBRG4	FR-180204	-0.0209301	0.731306
TBRG4	FTI-277	0.0132964	0.780044
TBRG4	Foretinib	0.0268121	0.557231
TBRG4	GDC0449	-0.102433	0.14869
TBRG4	GDC0941	0.0140577	0.841972
TBRG4	GNF-2	-0.0638088	0.778435
TBRG4	GSK-650394	-0.0345425	0.654363
TBRG4	GSK1070916	0.0110188	0.792683
TBRG4	GSK1904529A	0.0244473	0.631196
TBRG4	GSK2126458	0.0198147	0.634134
TBRG4	GSK269962A	0.0345428	0.531631
TBRG4	GSK429286A	0.0348083	0.431001
TBRG4	GSK690693	0.0246042	0.541528
TBRG4	GW 441756	-0.0621151	0.678263
TBRG4	GW-2580	0.112199	0.0698682
TBRG4	GW843682X	-0.0403652	0.68325
TBRG4	Gefitinib	-0.0991885	0.0127964
TBRG4	Gemcitabine	-0.0594199	0.212411
TBRG4	Genentech Cpd 10	-0.0027512	0.95081
TBRG4	HG-5-113-01	-0.0767596	0.257388
TBRG4	HG-5-88-01	0.0182411	0.927297
TBRG4	HG-6-64-1	0.0175428	0.759121
TBRG4	I-BET-762	-0.00554014	0.890654
TBRG4	IOX2	0.0140867	0.846998
TBRG4	IPA-3	0.00195196	0.967934
TBRG4	Imatinib	-0.0392903	0.821587
TBRG4	Ispinesib Mesylate	-0.0115728	0.781492
TBRG4	JNJ-26854165	-0.031471	0.570067
TBRG4	JNK Inhibitor VIII	-0.0386735	0.383254
TBRG4	JNK-9L	-0.103038	0.0281433
TBRG4	JQ1	-0.0166413	0.735607
TBRG4	JQ12	-0.0590626	0.256454
TBRG4	JW-7-24-1	0.00434498	0.91688
TBRG4	JW-7-52-1	-0.0227434	0.855167
TBRG4	KIN001-055	0.0179393	0.825792
TBRG4	KIN001-102	0.00305944	0.940375
TBRG4	KIN001-135	0.0909028	0.332122
TBRG4	KIN001-236	0.0142185	0.73378
TBRG4	KIN001-244	-0.0102438	0.809652
TBRG4	KIN001-260	0.00353335	0.935298
TBRG4	KIN001-266	-0.0128259	0.821457
TBRG4	KIN001-270	0.0112615	0.810609
TBRG4	KU-55933	-0.0531545	0.357733
TBRG4	LAQ824	-0.0786001	0.0445057
TBRG4	LFM-A13	0.0280217	0.618119
TBRG4	LY317615	-0.0104664	0.845369
TBRG4	Lapatinib	0.0482681	0.467026
TBRG4	Lenalidomide	-0.134873	0.00622759
TBRG4	Linifanib	0.0328368	0.553226
TBRG4	Lisitinib	2.1928e-05	0.999973
TBRG4	MG-132	-0.0402324	0.685198
TBRG4	MK-2206	-0.0354736	0.514378
TBRG4	MLN4924	-0.031891	0.602569
TBRG4	MP470	-0.0329823	0.469187
TBRG4	MPS-1-IN-1	-0.0793904	0.0340004
TBRG4	MS-275	-0.109534	0.139099
TBRG4	Masitinib	-0.039127	0.322451
TBRG4	Methotrexate	-0.0404402	0.298677
TBRG4	Midostaurin	0.0896877	0.0320374
TBRG4	Mitomycin C	-0.00466692	0.947365
TBRG4	NG-25	-0.00721335	0.86146
TBRG4	NPK76-II-72-1	-0.0176988	0.646754
TBRG4	NSC-207895	0.0168898	0.750872
TBRG4	NSC-87877	0.0530694	0.329539
TBRG4	NU-7441	-0.00192817	0.986318
TBRG4	Navitoclax	0.0657458	0.0827633
TBRG4	Nilotinib	-0.0657085	0.174175
TBRG4	Nutlin-3a (-)	0.0223873	0.681989
TBRG4	OSI-027	0.0042847	0.918976
TBRG4	OSI-930	-0.00252639	0.959105
TBRG4	OSU-03012	-0.0409685	0.421656
TBRG4	Obatoclax Mesylate	-0.128665	0.0017324
TBRG4	Olaparib	0.0799161	0.0558632
TBRG4	PAC-1	-0.0222915	0.640676
TBRG4	PD-0325901	-0.14641	0.000104937
TBRG4	PD-0332991	0.000309185	0.99623
TBRG4	PD-173074	-0.0022676	0.994488
TBRG4	PF-4708671	-0.0521633	0.566177
TBRG4	PF-562271	0.00402618	0.956912
TBRG4	PFI-1	-0.0458006	0.34489
TBRG4	PHA-665752	-0.0048975	0.97927
TBRG4	PHA-793887	-0.0285562	0.446524
TBRG4	PI-103	0.029243	0.451902
TBRG4	PIK-93	0.0117968	0.768573
TBRG4	PLX4720	-0.12142	0.0012413
TBRG4	Paclitaxel	0.00950965	0.954995
TBRG4	Parthenolide	-0.0266691	0.828155
TBRG4	Pazopanib	0.0579837	0.271338
TBRG4	Phenformin	-0.0779569	0.0354704
TBRG4	Pyrimethamine	-0.0723729	0.519728
TBRG4	QL-VIII-58	0.0369289	0.660947
TBRG4	QL-X-138	0.00984239	0.816192
TBRG4	QL-XI-92	0.00478083	0.910439
TBRG4	QL-XII-47	-0.0121399	0.79429
TBRG4	QL-XII-61	0.0143271	0.866168
TBRG4	QS11	-0.031602	0.636903
TBRG4	RDEA119	-0.121471	0.000598663
TBRG4	RO-3306	-0.0347737	0.428908
TBRG4	Rapamycin	0.0498023	0.691781
TBRG4	Roscovitine	-0.0333569	0.870558
TBRG4	Ruxolitinib	0.0101642	0.878547
TBRG4	S-Trityl-L-cysteine	-0.027993	0.773334
TBRG4	SB 216763	-0.0209137	0.703751
TBRG4	SB 505124	-0.0210113	0.819156
TBRG4	SB52334	0.00451377	0.946115
TBRG4	SB590885	-0.112459	0.00978047
TBRG4	SGC0946	0.0417267	0.441059
TBRG4	SL 0101-1	0.0262757	0.755119
TBRG4	SN-38	0.0390258	0.398475
TBRG4	SNX-2112	-0.036643	0.342163
TBRG4	STF-62247	-0.0434903	0.29634
TBRG4	Salubrinal	-0.158653	0.0323268
TBRG4	Saracatinib	0.0642515	0.442831
TBRG4	Shikonin	-0.0231786	0.701744
TBRG4	Sorafenib	-0.0186929	0.89084
TBRG4	Sunitinib	0.0233485	0.796566
TBRG4	T0901317	-0.00276523	0.956455
TBRG4	TAE684	-0.0352998	0.79212
TBRG4	TAK-715	-0.0620116	0.0929755
TBRG4	TG101348	0.0226612	0.562326
TBRG4	TGX221	0.15535	0.0100598
TBRG4	THZ-2-102-1	-0.0713252	0.0510601
TBRG4	THZ-2-49	-0.0444642	0.245108
TBRG4	TL-1-85	-0.0260802	0.505775
TBRG4	TL-2-105	-0.00912505	0.830993
TBRG4	TPCA-1	-0.0042256	0.917894
TBRG4	TW 37	-0.073432	0.0865868
TBRG4	Talazoparib	0.059314	0.179061
TBRG4	Tamoxifen	0.0164124	0.912118
TBRG4	Temozolomide	-0.0295514	0.703558
TBRG4	Temsirolimus	-0.00901083	0.883175
TBRG4	Thapsigargin	-0.0531435	0.378726
TBRG4	Tipifarnib	-0.105015	0.0375969
TBRG4	Tivozanib	0.0187421	0.786829
TBRG4	Trametinib	-0.123969	0.000588571
TBRG4	Tubastatin A	0.00484123	0.907117
TBRG4	UNC0638	-0.0300593	0.424117
TBRG4	UNC1215	0.0838812	0.0677742
TBRG4	VNLG/124	-0.000436173	0.993222
TBRG4	VX-11e	-0.100691	0.0167902
TBRG4	VX-680	0.0162473	0.895089
TBRG4	VX-702	-0.0388844	0.85875
TBRG4	Veliparib	-0.0282802	0.699337
TBRG4	Vinblastine	-0.111849	0.00571818
TBRG4	Vinorelbine	-0.0695634	0.166514
TBRG4	Vorinostat	-0.115568	0.00149139
TBRG4	WH-4-023	0.0266395	0.770118
TBRG4	WZ-1-84	0.099807	0.172811
TBRG4	WZ3105	-0.0218955	0.572008
TBRG4	XAV939	-0.0174997	0.686418
TBRG4	XL-184	0.0667757	0.133329
TBRG4	XMD11-85h	-0.0285745	0.886167
TBRG4	XMD13-2	-0.0456823	0.222043
TBRG4	XMD14-99	-0.0088012	0.843975
TBRG4	XMD15-27	-0.0226566	0.669944
TBRG4	XMD8-85	0.02427	0.80831
TBRG4	XMD8-92	0.0150493	0.921861
TBRG4	Y-39983	0.0372144	0.348553
TBRG4	YK 4-279	-0.112174	0.014523
TBRG4	YM155	0.00303847	0.967858
TBRG4	YM201636	-0.00474032	0.91342
TBRG4	Z-LLNle-CHO	-0.0832714	0.24815
TBRG4	ZG-10	0.0135013	0.876115
TBRG4	ZM-447439	-0.0332901	0.506469
TBRG4	ZSTK474	-0.000359848	0.993979
TBRG4	Zibotentan	0.0312015	0.916769
TBRG4	piperlongumine	-0.01888	0.707183
TBRG4	rTRAIL	-0.0822719	0.181326
TBRG4	selumetinib	-0.0924192	0.0109431
